# Supplementary material for: The effect of different exercise training modes on improving quality of life in patients with Parkinson's disease: a network analysis
Source: Front Neurol. 2025 Jul 2;16:1601080. doi: 10.3389/fneur.2025.1601080 (PMC12264356; doi:10.3389/fneur.2025.1601080)
Supplement: Supplementary file 1 [file Data_Sheet_1.zip]

Archive with 11 entries (10 files):
- Supplementary Material/
- Supplementary Material/Appendix 1-Search strategy.DOCX
- Supplementary Material/Appendix 2-Each intervention.xlsx
- Supplementary Material/Appendix 3-Included literature.docx
- Supplementary Material/Appendix 4-Risk of bias summary.pdf
- Supplementary Material/Appendix 5.1-Funnel polt.pdf
- Supplementary Material/Appendix 5.2-Funnel polt.pdf
- Supplementary Material/Appendix 5.3-Funnel polt.pdf
- Supplementary Material/Appendix 6-Heterogeneity .XLSX
- Supplementary Material/Appendix 7.1-Node split.pdf
- Supplementary Material/Appendix 7.2-Node split.pdf
