# Supplementary material for: The effect of different exercise training modes on improving quality of life in patients with Parkinson's disease: a network analysis
Source: Front Neurol. 2025 Jul 2;16:1601080. doi: 10.3389/fneur.2025.1601080 (PMC12264356; doi:10.3389/fneur.2025.1601080)
Supplement: Supplementary file 1 [file Data_Sheet_1.zip › Supplementary Material/Appendix 2-Each intervention.xlsx]

## Sheet: Sheet1
N	Intervention name	Define	Reference
1	Aquatic Exercise(AQE)	Water-based exercise refers to exercise or rehabilitation training and therapy in a watery environment, which can relieve symptoms and improve motor function.	Higgins TR, Heazlewood IT, Climstein M. A random control trial of contrast baths and ice baths for recovery during competition in U/20 rugby union. J Strength Cond Res. 2011 Apr;25(4):1046-51. doi: 10.1519/JSC.0b013e3181cc269f. PMID: 20661161.
2	Whole body vibration training(WBV)	Whole body vibration training: Whole body vibration training or whole body vibration therapy refers to a training method that generates vibration waves through vibration instruments and is applied to the human body to make the nervous, musculoskeletal, and cardiovascular systems produce adaptive responses and improve some body functions.	Tan Jingwang, Wu Xueping. Effects of whole body vibration training on lower limb function and chronic diseases in elderly people [J]. Chinese Journal of Tissue Engineering,2017,21(08):1288-1293.
3	Virtual reality(VR)	VR can provide patients with more sensory stimulation, a more immersive environment, and real-time feedback during specific motor tasks, reflecting motor learning and neuroplasticity. VR can provide visual, auditory, and somatosensory stimuli to assist in improving gait	Adamovich SV, Fluet GG, Tunik E, Merians AS. Sensorimotor training in virtual reality: a review. NeuroRehabilitation. 2009;25(1):29-44. doi: 10.3233/NRE-2009-0497. PMID: 19713617; PMCID: PMC2819065.de Bruin ED, Schoene D, Pichierri G, Smith ST. Use of virtual reality technique for the training of motor control in the elderly. Some theoretical considerations. Z Gerontol Geriatr. 2010 Aug;43(4):229…
4	Treadmill training(TT)	Treadmill exercise refers to the walking exercise carried out by PD patients on a specially-made treadmill under the premise of adequate protection and monitoring.	Cakit BD，Saracoglu M，Genc H，et al. The effects of incremental speed -dependent treadmill training on postural instability and fear of falling in Parkinson's disease [J].ClinRehabil，2007，21 （8）：698-705.
5	Resistance training (RT)	Resistance training (RT) is an effective treatment to improve motor symptoms and strength in PD.Compensatory mechanisms play an important role in PD and the improvement of strength due to resistance training might facilitate the activation of balance related muscle-groups.	Schlenstedt C, Paschen S, Kruse A, Raethjen J, Weisser B, Deuschl G. Resistance versus Balance Training to Improve Postural Control in Parkinson's Disease: A Randomized Rater Blinded Controlled Study. PLoS One. 2015 Oct 26;10(10):e0140584. doi: 10.1371/journal.pone.0140584. PMID: 26501562; PMCID: PMC4621054.
6	Tai Chi(TC)	Tai Chi, a martial art that involves slow controlled movement and the maintenance of various postures, may be an effective means of addressing balance problems.	Hackney ME, Earhart GM. Tai Chi improves balance and mobility in people with Parkinson disease. Gait Posture. 2008 Oct;28(3):456-60. doi: 10.1016/j.gaitpost.2008.02.005. Epub 2008 Apr 18. PMID: 18378456; PMCID: PMC2552999.
7	Balance and Gait Training(BGT)	Balance training combined with gait training
8	Control group(CON)	Routine care and treatment by a nurse or doctor.
9	Dance exercise(DE)	Dance involves the practice of fluid movements, postures, and body control.	Sharp K, Hewitt J. Dance as an intervention for people with Parkinson's disease: a systematic review and meta-analysis. Neurosci Biobehav Rev. 2014 Nov;47:445-56. doi: 10.1016/j.neubiorev.2014.09.009. Epub 2014 Sep 28. PMID: 25268548.
10	Balance training(BT)	Balance training usually refers to exercises that challenge one's control of the body's center of gravity during unsteady movements or while standing on an unstable or small support base.	Wu Yuxia, Zheng Huifen, Mo Yongzhen. Research progress of different motor symptom intervention measures in patients with Parkinson disease [J]. Medical Higher Vocational Education and Modern Nursing,202,5(03):267-271. (in Chinese)
11	Game training(GT)	The sensor incorporates infrared light and a video camera, which creates a 3D map of the area in front of it. This device provides full-body 3D motion capture.	Shih MC, Wang RY, Cheng SJ, Yang YR. Effects of a balance-based exergaming intervention using the Kinect sensor on posture stability in individuals with Parkinson's disease: a single-blinded randomized controlled trial. J Neuroeng Rehabil. 2016 Aug 27;13(1):78. doi: 10.1186/s12984-016-0185-y. PMID: 27568011; PMCID: PMC5002324.
12	Baduanjin (BDJ)	Baduanjin is a traditional mind- body exercise that originated from the Song Dynasty, and has existed for more than one thousand years. This consists of eight simple movements, in which the whole set of activities are gentle, slow and continuous. This is characterised by deep and slow breathing, emphasising static and dynamic posture control, and combining body movement and breathing patterns. Ba…	Bao X, Qiu Q- X, Shao Y - J, et al. Effect of sitting Ba- Duan- Jin exercises on balance and quality of life among older adults: a preliminary study. Rehabil Nurs 2020;45:271–82.Li Z, Zhuang J, Jiang Y , et al. Study protocol for a single- blind randomised controlled trial to evaluate the clinical effects of an integrated Qigong exercise intervention on freezing of gait in Parkinson's disease. BM…
13	Home exercise(HE)	Various forms of physical exercise or sports activities performed in the home environment are not usually dependent on gyms or external sports facilities	Rasmussen-Barr E, Lundqvist L, Nilsson-Wikmar L, Ljungquist T. Aerobic fitness in patients at work despite recurrent low back pain: a cross sectional study with healthy age- and gender matched controls. J Rehabil Med 2008;40:359-65.
14	Yoga(YG)	Yoga has used asanas, pranayama, meditation, and lectures on yoga philosophy. Iyengar yoga has used all the above components with greater emphasis on the physical postures.Practice of Hatha yogic asanas and pranayamas has a positive effect on the improvement of physical fitness by improving cardiorespiratory endurance and neuromuscular functioning.	1.Tekur P, Nagarathna R, Chametcha S, Hankey A, Nagendra HR. A comprehensive yoga programs improves pain, anxiety and depression in chronic low back pain patients more than exercise: an RCT. Complement Ther Med. 2012 Jun;20(3): 107- 18. 2.Halder K, Chatterjee A, Pal R, Tomer OS, Saha M. Age related differences of selected Hatha yoga practices on anthropometric characteristics, muscular strength a…
15	Qigong(QG)	Through mind-body integration of specific movements,breathing techniques, meditation, and a mindful focus on the body, the primary goal of qigong is to manipulate one’s energy (qi) for the benefit of one’s physical, psychological,and spiritual health. Qigong is classified as a bioenergy therapy with a long history of use for many diseases, including cancer. Qigong is composed of two terms: qi mea…	Chen Z, Meng Z, Milbury K, Bei W, Zhang Y, Thornton B, Liao Z, Wei Q, Chen J, Guo X, Liu L, McQuade J, Kirschbaum C, Cohen L. Qigong improves quality of life in women undergoing radiotherapy for breast cancer: results of a randomized controlled trial. Cancer. 2013 May 1;119(9):1690-8. doi: 10.1002/cncr.27904. Epub 2013 Jan 25. PMID: 23355182; PMCID: PMC3852682.
16	virtual reality balance training (VRB)	Utilizing VR technology for balance exercise
17	Robotic Training (ROT)	Patient robots assist in gait training by placing their feet on electric pedals to support them with a harness
18	Combined therapy(CT)	Two or more of the specific types of exercise training mentioned above (not deemed multimodal if only part of warm up or cool down).	Owen PJ, Miller CT, Mundell NL, Verswijveren SJJM, Tagliaferri SD, Brisby H, Bowe SJ, Belavy DL. Which specific modes of exercise training are most effective for treating low back pain? Network meta-analysis. Br J Sports Med. 2020 Nov;54(21):1279-1287. doi: 10.1136/bjsports-2019-100886. Epub 2019 Oct 30. PMID: 31666220; PMCID: PMC7588406.
19	Traditional Rehabilitation(TR)	The routine rehabilitation of patients with Parkinson's disease was adopted
20	Core strength training(CST)	The patient's gluteal muscle, lumboback muscle core muscle, abdominal muscle training and other muscle training, for patients with difficulty in completing the movement need to strengthen training.	Wang Ran, Wang Huizi, Sun Qing-Juan, et al. Effects of bench exercise on gait, balance ability and quality of life in patients with Parkinson's disease [J]. Nursing Practice and Research, 2022, 19 (01): 66-69.
21	Stretch exercise(SE)	Exercise training including muscle lengthening using any of the following methods: passive, static, isometric, ballistic or proprioceptive neuromuscular facilitation.	Thacker SB, Gilchrist J, Stroup DF, et al. The impact of stretching on sports injury risk: a systematic review of the literature. Med Sci Sports Exerc 2004;36:371–8.
22	Five animal exercises(FAE)	Wuqinxi is a guided exercise that effectively strengthens muscle strength, reduces muscle tone, improves core stability, and improves walking and balance function.	CAO Y J, HU X S, HE J, et al. Clinical study on effects of simplified Wuqinxi on dynamic balance of the elderly [J].Shanghai J Tradit Chin Med, 2019, 53(5): 64-68. YIN X J, LI H F. Influence of Wuqinxi on proprioceptive sen‐ sation and body balance function of female patients with knee osteoarthritis [J]. J Jianghan Univ (Nat Sci Ed), 2017, 45(4):355-358.
23	Other exercise(OE)	Exercise training that does not meet any of the specific types of exercise training mentioned above	Owen PJ, Miller CT, Mundell NL, Verswijveren SJJM, Tagliaferri SD, Brisby H, Bowe SJ, Belavy DL. Which specific modes of exercise training are most effective for treating low back pain? Network meta-analysis. Br J Sports Med. 2020 Nov;54(21):1279-1287. doi: 10.1136/bjsports-2019-100886. Epub 2019 Oct 30. PMID: 31666220; PMCID: PMC7588406.
24	Fitness exercise (FE)	Fitness exercise is a type of fitness exercise that promotes physical fitness and body shape through specific dance movements and exercises
25	Cycling exercise (CE)	Cycling exercise refers to physical exercise performed on a stationary bicycle or a cycle ergometer. It's commonly used for cardiovascular fitness, endurance training, or rehabilitation purposes. The exercise involves pedaling a bike in a controlled environment, which helps improve heart and lung health, muscle strength, and overall fitness. It can be performed at varying intensity levels, often …
