# Supplementary material for: The effect of different exercise training modes on improving quality of life in patients with Parkinson's disease: a network analysis
Source: Front Neurol. 2025 Jul 2;16:1601080. doi: 10.3389/fneur.2025.1601080 (PMC12264356; doi:10.3389/fneur.2025.1601080)
Supplement: Supplementary file 1 [file Data_Sheet_1.zip › Supplementary Material/Appendix 6-Heterogeneity .XLSX]

## Sheet: Sheet1
Outcomes	Design-based Q statistic, comparisons, and overall statement	Q statistic	Degree of freedom	P-value
Quality of life	Design-specific decomposition of within-designs Q statistic
	FAE VS TR	11.92	1	0.0006
	TR VS VR	8.4	2	0.015
	RT VS TR	1.76	1	0.1843
	DE VS TR	3.86	3	0.2759
	AQE VS TR	1.51	2	0.4689
	CT VS TR	1.24	2	0.5372
	CON VS DE	0.27	1	0.6059
	FAE VS SE	0.8	2	0.6707
	Between-designs Q statistic after detaching of single designs
	BT VS TR	17.14	11	0.1038
	BT VS OE	17.14	11	0.1038
	CON VS RT	25.4	11	0.008
	RT VS TR	26.2	11	0.0061
	CE VS GT VS OE	26.03	11	0.0037
	CON VS FAE	28.41	11	0.0028
	FAE VS TR	28.41	11	0.0028
	CE VS TR	28.84	11	0.0024
	CON VS QG	30.48	11	0.0013
	QG VS TR	30.48	11	0.0013
	GT VS TR	30.96	11	0.0011
	TC VS TR	31.03	11	0.0011
	OE VS TR	31.25	11	0.0001
	CON VS OE	31.61	11	0.0009
	DE VS TR	31.78	11	0.0008
	CON VS OE	31.78	11	0.0008
	DE VS TR	31.87	11	0.0008
	CON VS DE	31.87	11	0.0008
	OE VS RT	32	11	0.0008
	TR VS VR	32.01	11	0.0008
	CON VS TR VS VR	31.26	11	0.0005
	Q statistic to assess consistency under the assumption of a full design-by-treatment interaction random effects model vs between designs Q statistic,20.42; degree of freedom, 12; p-value, 0.0596; tau.within, 3.2446; tau².within, 10.5277.
Outcomes	Design-based Q statistic, comparisons, and overall statement	Q statistic	Degree of freedom	P-value
Step length	Between-designs Q statistic after detaching of single designs
	CT VS TR	2.94	1	0.0862
	DTT VS TR	2.94	1	0.0862
	CT VS DTT	2.94	1	0.0862
	BT VS TR	6.81	1	0.0091
	BT VS CON	6.81	1	0.0091
	CON VS QG	6.81	1	0.0091
	QG VS TR	6.81	1	0.0091
	Q statistic to assess consistency under the assumption of a full design-by-treatment interaction random effects model vs between designs Q statistic,9.75; degree of freedom, 2; p-value, 0.0076; tau.within, 0; tau².within, 0.
Outcomes	Design-based Q statistic, comparisons, and overall statement	Q statistic	Degree of freedom	P-value
Depression	Q statistic to assess consistency under the assumption of a full design-by-treatment interaction random effects model vs between designs Q statistic,0; degree of freedom, 0; p-value, -; tau.within, 0.4934; tau².within, 0.2434.
Outcomes	Design-based Q statistic, comparisons, and overall statement	Q statistic	Degree of freedom	P-value
Balance capacity	Design-specific decomposition of within-designs Q statistic
	CT VS TR	17.77	1	＜0.0001
	TR VS VR	8.08	2	0.0176
	DE VS TR	5.17	2	0.0754
	FAE VS TR	0.98	1	0.3233
	AQE VS TR	0.02	1	0.894
	Between-designs Q statistic after detaching of single designs
	FAE VS TR	10.77	6	0.0957
	CON VS FAE	10.77	6	0.0957
	CT VS TR	14.07	6	0.0289
	CT VS TC	14.07	6	0.0289
	CON VS DE VS OE	21.31	5	0.0007
	RT VS TR	24.99	6	0.0003
	OE VS RT	24.99	6	0.0003
	CON VS TC	26.51	6	0.0002
	DE VS TR	26.87	6	0.0002
	OE VS TR	27.02	6	0.0001
	TC VS TR	27.02	6	0.0001
	CON VS DE	28.64	6	0.0001
	Q statistic to assess consistency under the assumption of a full design-by-treatment interaction random effects model vs between designs Q statistic,7.47; degree of freedom, 7; p-value, 0.3817; tau.within,2.3203; tau².within, 5.3838.

## Sheet: Sheet2
AE:CG 39.20 9 < 0.0001
AE:CG:RT 41.66 8 < 0.0001
CG:OE 49.01 9 < 0.0001
AE:OE 49.01 9 < 0.0001
AE:ME 53.46 9 < 0.0001
CG:MI 54.29 9 < 0.0001
CG:ME:MI:YG 50.15 7 < 0.0001
CG:ME 59.16 9 < 0.0001
AE:ME:RE 57.14 8 < 0.0001
CG:SE:YG 57.57 8 < 0.0001
RE:RT 61.00 9 < 0.0001
